# Supplementary material for: Comparative Influence of Dendron and Dicarboxylate Coatings on the Hyperthermia Performances of Cubic and Spherical Magnetic Nanoparticles
Source: Int J Mol Sci. 2025 Sep 24;26(19):9324. doi: 10.3390/ijms26199324 (PMC12525091; doi:10.3390/ijms26199324)
Supplement: Supplementary file 1 [file ijms-26-09324-s001.zip]

Archive with 1 entries (1 files):
- ijms-3874065-supplementary.pdf
